# Supplementary material for: The Influence of Nordic Walking on Spinal Posture, Physical Function, and Back Pain in Community-Dwelling Older Adults: A Pilot Study
Source: Healthcare (Basel). 2021 Sep 30;9(10):1303. doi: 10.3390/healthcare9101303 (PMC8544539; doi:10.3390/healthcare9101303)
Supplement: Supplementary file 1 [file healthcare-09-01303-s001.zip]

Archive with 1 entries (1 files):
- healthcare-1360024-supplementary.pdf
